# Supplementary material for: Computational Fluid Dynamics as a Digital Tool for Enhancing Safety Uptake in Advanced Manufacturing Environments Within a Safe-by-Design Strategy
Source: Materials (Basel). 2025 Jan 9;18(2):262. doi: 10.3390/ma18020262 (PMC11766716; doi:10.3390/ma18020262)
Supplement: Supplementary file 1 [file materials-18-00262-s001.zip]

Archive with 1 entries (1 files):
- materials-3351657-supplementary.pdf
